# Supplementary material for: Growth, Physiology and Nutrient Use Efficiency in Eugenia dysenterica DC under Varying Rates of Nitrogen and Phosphorus
Source: Plants (Basel). 2020 Jun 8;9(6):722. doi: 10.3390/plants9060722 (PMC7355562; doi:10.3390/plants9060722)
Supplement: Supplementary file 1 [file plants-09-00722-s001.zip]

Archive with 3 entries (3 files):
- Supplementary Material S1.docx
- Supplementary Material S2.docx
- Supplementary Material S3.docx
